# Supplementary material for: Metabolites from Marine-Derived Fungi as Potential Antimicrobial Adjuvants
Source: Mar Drugs. 2021 Aug 25;19(9):475. doi: 10.3390/md19090475 (PMC8470461; doi:10.3390/md19090475)
Supplement: Supplementary file 1 [file marinedrugs-19-00475-s001.zip]

Archive with 1 entries (1 files):
- marinedrugs-1314441-supplementary.pdf
